# Supplementary material for: Evaluating the Quality and Impact of Online Patient Forums in Genomic Data Governance
Source: Health Expect. 2026 Jul 30;29(4):e70789. doi: 10.1111/hex.70789 (PMC13421793; doi:10.1111/hex.70789)
Supplement: Supplementary file 2 — Supporting File 2 [file HEX-29-e70789-s001.xlsx]

## Sheet: Knowledge_and_Opinion_orig_Data
	Knowledge: Question 1			Knowledge: Question 2	Knowledge: Question 3		Knowledge: Question 4		Knowledge: Question 8		Opinion: Question 5		Opinion: Question 6		Opinion: Question 7		Opinion: Question 9		Opinion: Question 10
	Q1 pre	Q1 post	Q2 pre	Q2 post	Q3 pre	Q3 post	Q4 pre	Q4 post	Q8 pre	Q8 post	Q5 Pretest	Q5 Post test	Q6 Pre-test	Q6 Post-test	Q7 Pre-test	Q7 Post-test	Q9 Pre-test	Q9 Post-test	Q10 Pre-test	Q10 Post-test
P1	4	5	5	5	1	5	2	4	0.003	4	4	5	1	1	5	5	4	5	3	2
P2	4	5	2	5	2	5	2	5	1	4	5	5	2	1	1	5	5	5	3	3
P3	5	5	4	4	2	4	2	5	3	4	5	5	1	1	5	5	4	5	3	4
P4	5	5	5	5	1	4	1	4	1	4	4	5	3	1	4	5	4	4	3	3
P5	5	5	4	4	3	4	3	4	3	5	3	3	1	1	5	5	4	5	4	4
P6	3	4	5	5	4	5	4	4	3	4	4	4	2	2	4	4	3	4	4	4
P7	4	4	4	4	4	4	3	4	3	4	5	4	4	2	4	4	4	4	4	4
P8	4	4	4	5	3	4	3	4	4	4	5	5	2	2	5	5	4	4	5	2
P11	4	4	4	4	3	4	3	4	4	4	4	4	2	2	4	4	4	4	4	4
P12	4	4	4	4	4	4	4	4	4	4	4	4	1	1	4	4	5	4	4	4
P13	2	3	2	3	2	2	2	4	2	3	3	4	3	2	4	4	3	3	4	4
P14	3	5	2	5	2	5	2	5	3	5	5	5	2	2	5	5	4	4	4	5
P15	3	5	5	5	4	5	4	4	3	4	5	5	3	2	5	4	4	5	4	4
P16	2	4	3	5	3	4	3	4	3	4	5	5	2	2	3	4	2	4	3	4
P17	4	5	4	5	3	5	4	5	3	4	5	5	1	1	4	4	4	5	4	3
P18	3	4	3	5	3	4	3	5	3	4	4	5	4	4	3	4	3	3	3	3
P19	3	4	3	4	2	4	3	4	4	4	2	5	1	1	5	5	4	4	3	3
P20	2	4	1	4	1	3	1	4	1	4	5	3	2	2	3	4	3	3	4	4
Median	4	4	4	5	3	4	3	4	3	4	4.5	5	2	2	4	4	4	4	4	4
Mean	3.55556	4.38889	3.55556	4.5	2.61111	4.16667	2.72222	4.27778	2.66683	4.05556	4.27778	4.5	2.05556	1.66667	4.05556	4.44444	3.77778	4.16667	3.66667	3.55556
	T	0	T	0	T	0	T	0	T	0	T	9	T	0	T	3	T	4	T	9
	Z	-2.9887	Z	-2.6413	Z	-3.4281	Z	-3.4352	Z	-3.3698	Z	-0.7894	Z	2.2028	Z	-1.556	Z	-2.0352	Z	0.4444
	selected p	0.000488	selected p	0.001953	selected p	0.000031	selected p	0.000031	selected p	0.000061	selected p	0.257814	selected p	1	selected p	0.0937	selected p	0.03125	selected p	0.7343
	N (excl 0 diff)	11	N	9	N (excl 0 diff)	15	N (excl 0 diff)	15	N (excl 0 diff)	14	N (excl 0 diff)	7	N (excl 0 diff)	5	N (excl 0 diff)	6	N (excl 0 diff)	8	N (excl 0 diff)	6
	Sign. Level	0.05
	r	0.9	r	0.8	r	0.9	r	0.9	r	0.9							r	0.7

## Sheet: Opinion box chart
																										Field25	Field26	Field27	Field28	Field29	Field30	Field31	Field32	Field33	Field34	Field35	Field36	Field37	Field38	Field39	Field40	Field41	Field42	Field43	Field44	Field45	Field46	Field47	Field48
																										1	9	4	5	1	1	14	1	1	0	0	0	5	5	0	0	0	4	5	1	1	14	3	2
																										3	17	5	5	0	0	0	2	1	-1	1	-15	1	5	1	4	18	5	5	0	0	0	3	3
																										1	9	5	5	0	0	0	1	1	0	0	0	5	5	0	0	0	4	5	1	1	14	3	4
																										3	17	4	5	1	1	14	3	1	-1	2	-17.5	4	5	1	1	15	4	4	0	0	0	3	3
																										2	14.5	3	3	0	0	0	1	1	0	0	0	5	5	0	0	0	4	5	1	1	14	4	4
																										1	9	4	4	0	0	0	2	2	0	0	0	4	4	0	0	0	3	4	1	1	14	4	4
																										1	9	5	4	-1	1	-14	4	2	-1	2	-17.5	4	4	0	0	0	4	4	0	0	0	4	4
																										0	0	5	5	0	0	0	2	2	0	0	0	5	5	0	0	0	4	4	0	0	0	5	2
																										0	0	4	4	0	0	0	2	2	0	0	0	4	4	0	0	0	4	4	0	0	0	4	4
																										0	0	4	4	0	0	0	1	1	0	0	0	4	4	0	0	0	5	4	-1	1	-14	4	4
																										1	9	3	4	1	1	14	3	2	-1	1	-15	4	4	0	0	0	3	3	0	0	0	4	4
																										2	14.5	5	5	0	0	0	2	2	0	0	0	5	5	0	0	0	4	4	0	0	0	4	5
																										1	9	5	5	0	0	0	3	2	-1	1	-15	5	4	-1	1	-15	4	5	1	1	14	4	4
																										1	9	5	5	0	0	0	2	2	0	0	0	3	4	1	1	15	2	4	1	2	18	3	4
																										1	9	5	5	0	0	0	1	1	0	0	0	4	4	0	0	0	4	5	1	1	14	4	3
																										1	9	4	5	1	1	14	4	4	0	0	0	3	4	1	1	15	3	3	0	0	0	3	3
																										0	0	2	5	1	3	18	1	1	0	0	0	5	5	0	0	0	4	4	0	0	0	3	3
																										3	17	5	3	-1	2	-17	2	2	0	0	0	3	4	1	1	15	3	3	0	0	0	4	4
[truncated: 3 more columns]

## Sheet: Sheet4
	IMPORTANT DETAIL
	In order to insert a suggestion that uses a PivotTable or formula, your data was organized in columns with a single header row.
		Field1	Field2	Field3	Field4	Field5	Field6	Field7	Field8	Field9	Field10	Field11	Field12	Field13	Field14	Field15	Field16	Field17	Field18	Field19	Field20	Field21	Field22	Field23	Field24	Field25	Field26	Field27	Field28	Field29	Field30	Field31	Field32	Field33	Field34	Field35	Field36	Field37	Field38	Field39	Field40	Field41	Field42	Field43	Field44	Field45	Field46	Field47	Field48
		P1	4	5	1	1	11	5	5	0	0	0	1	5	1	4	18	2	4	1	2	12	3	4	1	1	9	4	5	1	1	14	1	1	0	0	0	5	5	0	0	0	4	5	1	1	14	3	2
		P2	4	5	1	1	11	2	5	1	3	17	2	5	1	3	16	2	5	1	3	16	1	4	1	3	17	5	5	0	0	0	2	1	-1	1	-15	1	5	1	4	18	5	5	0	0	0	3	3
		P3	5	5	0	0	0	4	4	0	0	0	2	4	1	2	12.5	2	5	1	3	16	3	4	1	1	9	5	5	0	0	0	1	1	0	0	0	5	5	0	0	0	4	5	1	1	14	3	4
		P4	5	5	0	0	0	5	5	0	0	0	1	4	1	3	16	1	4	1	3	16	1	4	1	3	17	4	5	1	1	14	3	1	-1	2	-17.5	4	5	1	1	15	4	4	0	0	0	3	3
		P5	5	5	0	0	0	4	4	0	0	0	3	4	1	1	7	3	4	1	1	7	3	5	1	2	14.5	3	3	0	0	0	1	1	0	0	0	5	5	0	0	0	4	5	1	1	14	4	4
		P6	4	3	-1	1	-11	5	5	0	0	0	4	5	1	1	7	4	4	0	0	0	3	4	1	1	9	4	4	0	0	0	2	2	0	0	0	4	4	0	0	0	3	4	1	1	14	4	4
		P7	4	4	0	0	0	4	4	0	0	0	4	4	0	0	0	3	4	1	1	7	3	4	1	1	9	5	4	-1	1	-14	4	2	-1	2	-17.5	4	4	0	0	0	4	4	0	0	0	4	4
		P8	4	4	0	0	0	4	5	1	1	11.5	3	4	1	1	7	3	4	1	1	7	4	4	0	0	0	5	5	0	0	0	2	2	0	0	0	5	5	0	0	0	4	4	0	0	0	5	2
		P11	4	4	0	0	0	4	4	0	0	0	3	4	1	1	7	3	4	1	1	7	4	4	0	0	0	4	4	0	0	0	2	2	0	0	0	4	4	0	0	0	4	4	0	0	0	4	4
		P12	4	4	0	0	0	4	4	0	0	0	4	4	0	0	0	4	4	0	0	0	4	4	0	0	0	4	4	0	0	0	1	1	0	0	0	4	4	0	0	0	5	4	-1	1	-14	4	4
		P13	2	3	1	1	11	2	3	1	1	11.5	2	2	0	0	0	2	4	1	2	12	2	3	1	1	9	3	4	1	1	14	3	2	-1	1	-15	4	4	0	0	0	3	3	0	0	0	4	4
		P14	3	5	1	2	16.5	2	5	1	3	17	2	5	1	3	16	2	5	1	3	16	3	5	1	2	14.5	5	5	0	0	0	2	2	0	0	0	5	5	0	0	0	4	4	0	0	0	4	5
		P15	3	5	1	2	16.5	5	5	0	0	0	4	5	1	1	7	4	4	0	0	0	3	4	1	1	9	5	5	0	0	0	3	2	-1	1	-15	5	4	-1	1	-15	4	5	1	1	14	4	4
		P16	2	4	1	2	16.5	3	5	1	2	14.5	3	4	1	1	7	3	4	1	1	7	3	4	1	1	9	5	5	0	0	0	2	2	0	0	0	3	4	1	1	15	2	4	1	2	18	3	4
		P17	4	5	1	1	11	4	5	1	1	11.5	3	5	1	2	12.5	4	5	1	1	7	3	4	1	1	9	5	5	0	0	0	1	1	0	0	0	4	4	0	0	0	4	5	1	1	14	4	3
		P18	3	4	1	1	11	3	5	1	2	14.5	3	4	1	1	7	3	5	1	2	12	3	4	1	1	9	4	5	1	1	14	4	4	0	0	0	3	4	1	1	15	3	3	0	0	0	3	3
		P19	3	4	1	1	11	3	4	1	1	11.5	2	4	1	2	12.5	3	4	1	1	7	4	4	0	0	0	2	5	1	3	18	1	1	0	0	0	5	5	0	0	0	4	4	0	0	0	3	3
		P20	2	4	1	2	16.5	1	4	1	3	17	1	3	1	2	12.5	1	4	1	3	16	1	4	1	3	17	5	3	-1	2	-17	2	2	0	0	0	3	4	1	1	15	3	3	0	0	0	4	4
[truncated: 3 more columns]
